# Supplementary material for: Silver Nanoparticles Modified by Carbosilane Dendrons and PEG as Delivery Vectors of Small Interfering RNA
Source: Int J Mol Sci. 2023 Jan 3;24(1):840. doi: 10.3390/ijms24010840 (PMC9820844; doi:10.3390/ijms24010840)
Supplement: Supplementary file 1 [file ijms-24-00840-s001.zip]

Archive with 1 entries (1 files):
- ijms-2115950-supplementary.pdf
